# Supplementary material for: Unraveling the Regulatory Impact of LncRNA Hnf1aos1 on Hepatic Homeostasis in Mice
Source: Noncoding RNA. 2025 Jul 4;11(4):52. doi: 10.3390/ncrna11040052 (PMC12286052; doi:10.3390/ncrna11040052)
Supplement: Supplementary file 1 [file ncrna-11-00052-s001.zip]

Archive with 1 entries (1 files):
- ncrna-3633611-supplementary.pdf
